# Supplementary material for: Effects of Insect Consumption on Human Health: A Systematic Review of Human Studies
Source: Nutrients. 2023 Jul 8;15(14):3076. doi: 10.3390/nu15143076 (PMC10386438; doi:10.3390/nu15143076)
Supplement: Supplementary file 1 [file nutrients-15-03076-s001.zip]

Archive with 1 entries (1 files):
- nutrients-2482247-supplementary.pdf
